# Supplementary material for: A quantitative model reveals a frequency ordering of prediction and prediction-error signals in the human brain
Source: Commun Biol. 2022 Oct 10;5:1076. doi: 10.1038/s42003-022-04049-6 (PMC9550773; doi:10.1038/s42003-022-04049-6)
Supplement: Supplementary file 4 — Supplementary Data 1 [file 42003_2022_4049_MOESM4_ESM.xlsx]

## Sheet: Fig3b
Within-block contrast	PE1	PE2
1	0.6	0.6
2	0.818182	0.818182
3	1.125	0.666667
4	1.23529	0.980392
5	-0.857143	-0.52381
6	-1.38462	-1.0641
7	0.461538	-0.179487
8	0.24	-0.166667
9	-0.2	0.0666667
10	-0.0909091	0.0606061
11	0.25	0.0833333
12	0.294118	0.196078
13	-0.714286	-0.47619
14	-0.846154	-0.705128
15	0.0769231	-0.0512821
16	0.04	-0.0333333

## Sheet: Fig3c
Across-block contrast	P1	P2	PE1	PE2
1	0.214286	-0.0285714	0.728571	0.490476
2	0.214286	-0.0285714	-0.728571	-0.633333
3	0.214286	-0.0285714	0.214286	-0.052381
4	0.346154	-0.183566	1.1014	1.13345
5	0.346154	-0.183566	-1.1014	-0.748834
6	0.346154	-0.183566	0.346154	0.367716
7	4.85723e-17	0.115152	0.109091	0.109091
8	4.85723e-17	0.115152	-0.109091	-0.109091
9	4.85723e-17	0.115152	4.85723e-17	0.115152
10	-0.131868	0.270147	-0.263736	-0.533883
11	-0.131868	0.270147	0.263736	0.00641026
12	-0.131868	0.270147	-0.131868	-0.304945
13	0.158654	0.423077	0.331731	0.0913462
14	0.158654	0.423077	-0.331731	-0.754808
15	0.158654	0.423077	0.158654	-0.0432692
16	0.243529	0.573529	0.497647	0.0758824
17	0.243529	0.573529	-0.497647	-1.07118
18	0.243529	0.573529	0.243529	-0.153529
19	0.0110294	0.156863	0.0551471	0.101716
20	0.0110294	0.156863	-0.0551471	-0.21201
21	0.0110294	0.156863	0.0110294	-0.0110294
22	-0.0738462	0.00641026	-0.110769	0.117179
23	-0.0738462	0.00641026	0.110769	0.104359
24	-0.0738462	0.00641026	-0.0738462	0.0992308

## Sheet: Fig4c
Number of components	Consistency (%)
1	100
2	100
3	48.3729
4	8.9849
5	9.6225
6	5.7229

## Sheet: Fig4d
s0	RSS
0	220841
0.1	220811
0.2	220740
0.3	220679
0.4	220700
0.5	220872
0.6	221076
0.7	221133
0.8	221275
0.9	221514
1	221852
s0 at minimum	min(RSS)
0.3	220679
RSS	s1\s2	0	0.2	0.4	0.6	0.8	1	1.2	1.4	1.6	1.8	2
	0	245828	223729	223702	222840	223565	223669	223691	223351	223344	223228	223118
	0.2	241943	223900	223532	222669	223164	223405	223387	223183	223109	222983	222865
	0.4	237687	230670	223487	222680	222543	223147	223148	223058	222926	222802	222694
	0.6	233255	223494	224747	222597	221773	222805	222951	222912	222790	222688	222613
	0.8	228992	228992	227290	222602	221169	222145	222697	222736	222623	222524	222443
	1	225384	225384	224833	224651	221238	221217	222041	222142	222186	222148	222118
	1.2	222974	222974	222804	222913	220653	220679	221229	221175	221190	221286	221427
	1.4	222186	222186	222157	221521	221444	220952	220921	220851	220832	220910	221091
	1.6	223207	222759	223104	223072	223056	222641	221516	221125	221643	221762	221932
	1.8	225815	225744	225813	225592	225669	225648	224282	222715	222354	222709	222825
	2	229957	229107	229068	228779	229402	229909	229010	227798	226823	226226	225692
Minimum	s1	s2	min(RSS)
	1.2	1	220679
Consistency (%)	s1\s2	0	0.2	0.4	0.6	0.8	1	1.2	1.4	1.6	1.8	2
	0	58.8104	17.7399	8.80079	51.3182	68.327	47.1125	38.103	34.9864	33.0872	31.5502	30.0403
	0.2	62.1354	0.825282	-12.8763	35.349	77.4286	52.6746	42.6399	39.1273	36.9782	35.2381	33.5275
	0.4	71.0865	6.61571	-0.931063	9.37484	76.6367	60.276	48.2567	43.8762	42.029	40.2136	38.4395
	0.6	77.4649	5.00159	4.44924	-15.9284	63.1856	72.8759	55.612	50.8391	49.2419	47.6951	46.2839
	0.8	84.1045	84.0466	2.39209	-5.22343	39.8217	80.7499	68.4859	62.4988	60.8566	59.3011	57.9476
	1	90.5657	89.4751	8.23067	12.562	7.64481	82.4677	78.5541	76.9578	75.5822	74.603	73.4886
	1.2	97.9476	93.7431	5.54734	24.7233	3.42446	88.1263	81.5301	82.7955	83.5336	84.0355	84.3196
	1.4	93.5994	99.4817	1.39421	22.9338	55.8437	97.3345	86.4736	87.6902	88.8075	89.1502	89.4988
	1.6	92.0012	3.26307	68.13	80.9363	81.1826	15.5349	84.1134	80.8851	80.3733	85.4468	89.168
	1.8	93.0638	16.8369	28.3924	0.959638	15.5349	88.6171	70.8225	65.2083	78.8837	86.4455	94.583
	2	79.0692	2.07793	-7.04706	-12.1847	-10.8253	77.965	76.1536	69.0038	79.7035	90.5655	95.591

## Sheet: Fig4e
Number of components	Consistency (%)
1	100
2	100
3	88.9165
4	38.7327
5	29.5497
6	9.5853

## Sheet: Fig4f
	s0	RSS
	0	1.29363e+06
	0.1	1.29278e+06
	0.2	1.29228e+06
	0.3	1.29147e+06
	0.4	1.29109e+06
	0.5	1.2912e+06
	0.6	1.29116e+06
	0.7	1.29134e+06
	0.8	1.29174e+06
	0.9	1.29218e+06
	1	1.29244e+06
Minimum	s0	min(RSS)
	0.4	1.29109e+06
RSS	s1\s2	0	0.2	0.4	0.6	0.8	1	1.2	1.4	1.6	1.8	2
	0	NaN	NaN	NaN	NaN	NaN	NaN	NaN	NaN	NaN	NaN	NaN
	0.2	NaN	1.29121e+06	1.29061e+06	1.29049e+06	1.29046e+06	1.29043e+06	1.29052e+06	1.29177e+06	1.29179e+06	1.29157e+06	1.29138e+06
	0.4	NaN	1.2927e+06	1.29134e+06	1.29067e+06	1.2906e+06	1.29057e+06	1.29078e+06	1.29212e+06	1.29203e+06	1.29182e+06	1.29166e+06
	0.6	NaN	1.29418e+06	1.29207e+06	1.29085e+06	1.29074e+06	1.2907e+06	1.29104e+06	1.29248e+06	1.29226e+06	1.29207e+06	1.29194e+06
	0.8	NaN	1.29417e+06	1.29392e+06	1.29295e+06	1.29146e+06	1.29109e+06	1.29233e+06	1.29257e+06	1.29236e+06	1.29221e+06	1.29156e+06
	1	NaN	1.29434e+06	1.29465e+06	1.2941e+06	1.29358e+06	1.29291e+06	1.29222e+06	1.29202e+06	1.29179e+06	1.29164e+06	1.2916e+06
	1.2	NaN	1.29451e+06	1.29474e+06	1.29484e+06	1.2944e+06	1.29386e+06	1.29414e+06	1.29354e+06	1.293e+06	1.29246e+06	1.29213e+06
	1.4	NaN	1.29464e+06	1.29478e+06	1.29504e+06	1.29459e+06	1.29398e+06	1.29449e+06	1.29533e+06	1.2964e+06	1.29624e+06	1.29615e+06
	1.6	NaN	1.29443e+06	1.2945e+06	1.29446e+06	1.29406e+06	1.29356e+06	1.29388e+06	1.29442e+06	1.29536e+06	1.29657e+06	1.29836e+06
	1.8	NaN	1.29427e+06	1.29382e+06	1.29347e+06	1.29302e+06	1.29278e+06	1.29244e+06	1.29249e+06	1.29315e+06	1.29341e+06	1.29397e+06
	2	NaN	1.29396e+06	1.29337e+06	1.29292e+06	1.29246e+06	1.29232e+06	1.29233e+06	1.29189e+06	1.2918e+06	1.29218e+06	1.29313e+06
Minimum	s1	s2	min(RSS)
	0.8	1	1.29109e+06
Consistency (%)	s1\s2	0	0.2	0.4	0.6	0.8	1	1.2	1.4	1.6	1.8	2
	0	NaN	NaN	NaN	NaN	NaN	NaN	NaN	NaN	NaN	NaN	NaN
	0.2	NaN	54.4554	51.2485	49.8084	49.0546	48.6118	47.7181	44.7452	43.1999	42.1762	41.4308
	0.4	NaN	76.2568	73.6969	71.1775	69.6163	68.6986	67.417	62.1682	59.6034	57.4507	55.1744
	0.6	NaN	86.0062	90.0368	92.6882	87.2908	85.2651	80.5753	83.4739	81.1539	78.1466	71.4945
	0.8	NaN	88.0013	91.041	94.3353	89.549	90.2368	91.8346	94.8879	90.6314	86.5276	81.3889
	1	NaN	80.3668	85.3164	89.549	90.2368	91.8346	94.704	88.4767	87.831	86.8302	84.344
	1.2	NaN	74.9797	75.2626	83.4016	85.7222	85.1152	94.4555	83.7648	76.8838	75.4004	72.7595
	1.4	NaN	74.6679	76.9822	83.2489	80.9486	89.2658	80.9889	82.6641	81.7149	74.6688	72.6711
	1.6	NaN	90.1479	90.1214	86.9522	81.2769	78.4915	78.307	79.6555	85.4805	83.9292	74.6033
	1.8	NaN	76.1219	75.3839	75.194	81.5544	80.2285	78.5918	78.1939	72.2666	73.6298	75.2732
	2	NaN	36.0759	37.5448	41.8633	48.2529	49.5618	55.0856	54.9441	51.3593	47.136	46.7619

## Sheet: Fig4g
Model name	BIC (within-block)	BIC (across-block)
Model-free	-182190000	-199840000
2-level PC:TP+SP	-182100000	-199600000
1-level PC:TP	-181660000	-199230000
1-level PC:SP	-181700000	-199360000
Adaption-only	-181150000	-198800000

## Sheet: Fig5c
Contrast	PE1	PE2
1	0.74	0.593333
2	0.881818	0.784848
3	0.8975	0.560833
4	0.967647	0.757843
5	-0.357143	0.166667
6	-0.792308	-0.364103
7	0.391538	-0.135128
8	0.2036	-0.136933
9	-0.06	0.06
10	-0.0272727	0.0272727
11	0.0225	-0.0225
12	0.0264706	-0.0264706
13	-0.214286	0.214286
14	-0.253846	-0.00512821
15	0.00692308	-0.00692308
16	0.0036	-0.0036

## Sheet: Fig6c
Contrast	P1	P2	PE1+PE2
1	0.394286	0.161429	0.669048
2	0.394286	0.161429	-1.1719
3	0.394286	0.161429	0.351905
4	0.61049	0.0844406	1.43817
5	0.61049	0.0844406	-1.58223
6	0.61049	0.0844406	0.981876
7	0.0381818	0.11303	0.143939
8	0.0381818	0.11303	-0.220303
9	0.0381818	0.11303	0.11303
10	-0.178022	0.190018	-0.625183
11	-0.178022	0.190018	0.190018
12	-0.178022	0.190018	-0.516941
13	0.237404	0.361827	0.361827
14	0.237404	0.361827	-0.867788
15	0.237404	0.361827	0.334135
16	0.359153	0.469147	0.469147
17	0.359153	0.469147	-1.23319
18	0.359153	0.469147	0.425629
19	0.0311029	0.105564	0.105564
20	0.0311029	0.105564	-0.175711
21	0.0311029	0.105564	0.0914461
22	-0.0906462	-0.00175641	-0.00175641
23	-0.0906462	-0.00175641	0.189695
24	-0.0906462	-0.00175641	-4.87179e-05

## Sheet: Fig8c
Blocks 1~4 (P1-PE1)	Blocks 1~4 (P2-PE2)	Blocks 1~4 (PE1-PE2)	Blocks 5~8 (P1-PE1)	Blocks 5~8 (P2-PE2)	Blocks 5~8 (PE1-PE2)			Blocks 1~4 (P1-PE1)	Blocks 1~4 (P2-PE2)	Blocks 1~4 (PE1-PE2)	Blocks 5~8 (P1-PE1)	Blocks 5~8 (P2-PE2)	Blocks 5~8 (PE1-PE2)
-0.0800689	0.0146595	0.00108012	-0.00671118	-0.0635685	-0.0178235		Median	0.0111	0.0677	-0.0186	0.0135	-0.0651	0.0213
0.0450286	0.0505177	0.00234122	0.0119821	-0.00148151	0.00643572		95% CI lower bound	-0.0079	0.0518	-0.0239	-0.0016	-0.0751	0.0163
-0.0178981	0.0145102	0.022709	0.0549942	-0.0659815	0.0367002		95% CI upper bound	0.031	0.0812	-0.0139	0.0292	-0.0566	0.024
0.0125067	0.053373	0.0105746	-0.0678996	-0.0481773	0.0207238
0.0548446	0.00425564	-0.0662686	0.0361119	-0.0519663	0.0267982
-0.0156362	0.0682204	-0.0258118	-0.0940064	-0.00311878	0.0316177
-0.0932128	0.0437979	-0.0110084	0.108963	-0.126295	0.0565191
0.0288412	-0.0349148	-0.0381305	0.0330692	-0.160567	0.0419393
-0.0418347	0.0400192	-0.0682498	0.0138714	-0.0829218	0.0425211
0.1153	-0.0181055	-0.0734526	0.112579	-0.0757664	0.0528692
0.0346643	0.0128886	-0.0423963	0.103929	-0.120566	0.0172589
0.053309	0.113257	0.0195205	-0.00930931	-0.0280237	0.0451486
0.110536	0.0680884	-0.0205079	0.0976956	-0.0692323	0.000998809
0.0570561	0.132207	-0.0110996	0.0174911	-0.0953354	0.0183613
0.0994228	0.10397	0.000873986	0.0512661	0.0227165	0.00768771
0.0562947	0.0305053	-0.0219362	0.0822392	-0.0174538	0.0128134
0.0773444	0.0394419	-0.0399439	-0.0738144	-0.169522	0.0268183
-0.02896	0.0458138	-0.0291159	-0.0555317	-0.122907	0.0329571
0.0751248	0.164915	-0.0255862	0.00592079	-0.120929	0.0596317
-0.108398	0.220216	-0.0474612	0.0543943	-0.118902	0.0458566
-0.0378578	0.00256107	-0.000692234	-0.0316129	-0.0285103	-0.0119043
0.0404172	0.18744	0.00629179	-0.0840649	0.0225819	0.0107903
-0.0873346	0.0248945	-0.0102694	0.041719	-0.120294	0.0146313
0.00425342	0.109221	-0.00733485	-0.0877437	-0.0257284	0.00121197
-0.0739013	0.044618	-0.00305922	-0.0804859	0.0207121	0.0077243
0.0442348	0.126541	-0.00456819	-0.0234013	-0.0597316	0.011488
0.0513487	0.104398	-0.0334923	-0.102262	0.0485523	0.00912394
-0.0415125	0.0733556	-0.0356716	-0.0253985	-0.0926618	0.0129852
0.0495024	0.0278978	-0.00819193	0.0818141	-0.060268	0.0208599
0.0360461	0.166014	-0.0042403	0.0590439	-0.0616264	0.0169193
0.0905971	0.0778894	-0.0238597	0.0415275	-0.000966543	0.0426748
0.137058	0.102026	-0.0142038	0.0604181	-0.0480247	0.0217058
0.00943148	0.162193	-0.0368201	-0.0112163	-0.0628104	0.0410673
0.112247	0.08489	-0.0368512	0.141628	-0.0713612	0.028155
-0.00191819	0.0886529	-0.0433262	-0.0343854	-0.0357686	0.0377474
0.0494997	0.17984	-0.0203153	0.070585	-0.161682	0.0493202
-0.0114103	0.119296	-0.0101593	0.00932431	-0.0672948	0.00121045
-0.0647725	0.0439532	-0.00964829	0.105762	-0.0751106	0.00776173
0.0322513	0.140804	-0.0159511	0.0977442	-0.0610929	0.0097334
-0.0403542	0.0889288	-0.0113333	-0.0172665	-0.037606	0.01021
-0.0691896	0.0728687	-0.0201804	0.0130941	-0.116987	0.0214434
-0.179688	0.01946	-0.0060421	0.0544309	-0.217124	0.00930847
-0.0856601	0.250902	-0.0213637	-0.0663722	-0.064194	0.0205981
0.0268487	0.041501	-0.0297611	0.0416169	-0.0699385	0.0210553
0.0127096	0.0535461	-0.0133913	-0.0186932	0.00467396	0.0187738
0.0489451	0.115296	-0.0585052	0.0151881	0.0509559	0.00387733
-0.0240004	0.0068762	-0.0573963	-0.0255715	-0.0916453	0.0260833
0.000413538	0.0846489	-0.0451366	-0.0131282	0.0206719	0.0253198
-0.00785955	0.0811635	-0.0171631	0.0380305	-0.158407	0.0234978
-0.0666623	0.0467102	-0.013537	0.0670524	-0.0792957	0.0105957
0.0562799	0.03124	-0.00223366	0.0111763	-0.0805504	0.0110802
0.1031	0.1795	-0.0364845	0.0854275	0.0142738	0.0292944
0.0107808	0.061795	-0.0306822	0.02848	-0.0680751	0.0278562
0.0240847	0.12797	-0.0112372	-0.00309707	-0.0372864	0.0211495
0.00250567	0.0156664	-0.0155921	0.0208724	-0.0561654	0.0235824
-0.0208085	-0.0570491	-0.00981945	-0.0533261	-0.187525	0.0100537
-0.0309856	0.0757375	-0.00990471	-0.0213845	0.0185288	0.0218005
0.0074612	0.109581	-0.0237646	0.0556605	0.00678504	0.0146016
0.00983995	-0.0189562	0.00276616	0.066998	-0.172038	0.0291465
-0.0405559	0.0789855	-0.0402949	0.0730254	-0.190918	0.0309036
-0.0225884	0.195539	-0.00846753	0.0696402	-0.0836992	0.022839
0.078075	0.210078	-0.0244668	-0.0774439	-0.071493	0.0214681
-0.0223381	0.0696392	-0.0328048	0.0865124	-0.0906161	0.0338797
-0.133161	0.0986565	-0.0193538	0.0624047	-0.0926128	0.0227723
0.0117294	0.174298	-0.0304899	-0.00160141	-0.115673	0.00645569
-0.0389997	0.16956	-0.0469869	0.0973589	-0.215829	0.0156633
0.0654183	0.148904	0.00599622	-0.150748	-0.109968	4.96099e-06
0.113313	0.215728	-0.0139479	0.0378183	-0.0640075	0.00699417
-0.0630372	0.0293694	-0.0148054	-0.0150713	-0.138067	0.0391781
-0.0392397	0.0442009	-0.0246509	-0.0219265	-0.0453498	0.00907898
0.00757523	0.0454558	-0.0123728	-0.0314301	0.107276	0.0233071
-0.0286728	0.153594	-0.00583269	0.0141256	-0.11319	0.00820743
0.123512	0.115225	0.00262848	-0.0856903	-0.0150396	0.00329377
0.148346	-0.00745335	0.000905975	0.0996202	0.0261098	-0.0159268
-0.0483829	-0.0469911	0.0116075	-0.0315767	0.0193368	0.0124059
-0.0288811	0.0343605	-0.000121027	-0.0732362	0.099109	0.0277786
0.0132693	0.106528	-0.0454208	0.103859	-0.166509	0.0162627
0.0696232	0.0672803	0.000166724	-0.0365791	-0.159356	0.0134139
-0.0311047	0.0755537	-0.00804878	0.160931	-0.164352	0.0368318
0.00325831	0.0312951	-0.0244338	-0.036441	-0.0877308	0.0131242
0.129424	0.147566	-0.0297259	0.0262466	0.00260301	0.0245336
0.0971215	0.114484	-0.0353933	0.0143543	-0.0548927	0.0116866
0.0309581	0.0797088	-0.0100011	0.00483449	-0.117982	0.038255
0.0289406	0.172204	-0.0336918	0.123472	-0.141307	0.0413126
0.0165323	0.00701117	-0.0790013	0.0555822	0.0468444	0.0665987
-0.0418129	0.0399326	-0.0310792	0.0182044	-0.0281547	0.0364702
0.0484838	0.0634065	-0.0550092	-0.109895	-0.0815104	0.0381321
0.146964	0.0659484	-0.0517045	-0.0203654	-0.0489381	0.0628966
-0.0504273	0.201557	-0.0311482	-0.0367837	-0.0738154	0.0374768
-0.0554087	0.249294	-0.0310171	-0.0193888	-0.127606	0.0444776
0.0974007	0.0805253	-0.0324812	-0.105775	-0.00877455	0.0116359
-0.0134435	0.10002	-0.033196	0.0520903	-0.194083	0.0425472
-0.0537518	0.0398235	-0.0164219	0.0150128	0.0173019	0.0322454
0.0203685	0.0618389	-0.0185101	0.0649705	-0.0745806	0.0352406
-0.0778953	0.0474368	-0.0306299	0.029197	-0.109126	0.013322
-0.0785174	-0.0412935	-0.0392759	-0.0459814	0.0171561	0.00749466
-0.0952688	0.134159	-0.00540765	0.0544557	-0.0246835	0.0285369
0.0332937	0.046316	-0.0217123	0.0110437	-0.0619042	0.0154437
0.144087	0.051798	-0.0133445	-0.0145253	-0.197185	0.0169889
0.0113928	0.0574991	-0.017199	-0.0175468	-0.0565918	0.0214588
0.0412067	0.0823591	0.0112298	-0.000849419	0.0766694	0.00563491
0.0491488	0.0490888	0.00561496	-0.115048	0.0954433	-0.00755234
0.0759012	0.0205258	-0.00605093	0.00585359	-0.21005	-0.0038991
0.00349045	-0.0717366	0.0094049	-0.00966243	-0.0522077	0.00302376
-0.0315701	0.0350438	-0.0187882	0.0769699	0.0210972	0.047336
-0.0510117	0.0260762	0.0273476	0.00416845	-0.054121	0.0406889
0.0751788	0.0520853	-0.00287643	0.0476194	-0.105865	0.0156824
-0.0161831	-0.0470411	-0.037563	0.0498259	-0.00781241	0.015367
0.0368784	0.0813919	-0.0343517	0.10495	-0.121855	0.0362031
-0.0994047	0.109349	-0.0548029	-0.0119925	-0.11093	0.0239736
0.0631286	0.154712	-0.0237757	-0.0450118	-0.071688	0.0526061
0.0551318	0.0641425	-0.0807531	0.0865801	-0.0413721	0.0280908
0.136573	0.033036	-0.0167654	0.045301	-0.0637927	0.0129026
-0.0431465	0.0507877	-0.0168516	-0.0606589	-0.0436046	0.0553383
-0.0461425	0.142908	-0.0166119	-0.0726567	-0.140157	0.0561585
-0.0124763	0.0811678	-0.031846	-0.0927506	-0.0696879	0.0237669
0.0539204	0.0535746	-0.00121751	0.0562546	-0.0854961	0.00817955
0.0553565	0.0275805	-0.0326256	0.0700313	-0.128098	0.018893
0.0809221	0.026947	-0.000486176	0.0185792	-0.0499696	0.0114153
-0.014695	0.199592	-0.0221432	-0.000326078	-0.0630164	0.0281075
